# Supplementary material for: Simian Immunodeficiency Virus-Derived Extracellular Vesicles Induce a Chronic Inflammatory Phenotype in Healthy Astrocytes Unresolved by Anti-Retroviral Therapy
Source: Pharmaceutics. 2025 Oct 24;17(11):1374. doi: 10.3390/pharmaceutics17111374 (PMC12655024; doi:10.3390/pharmaceutics17111374)
Supplement: Supplementary file 1 [file pharmaceutics-17-01374-s001.zip]

Archive with 1 entries (1 files):
- pharmaceutics-3895808-Supplemental Figure 1.pdf
